# Supplementary material for: Integration of the PortionSize Ed App into SNAP-Ed for Improving Diet Quality Among Adolescents in Hawaii: A Randomized Pilot Study
Source: Nutrients. 2025 Oct 1;17(19):3145. doi: 10.3390/nu17193145 (PMC12526172; doi:10.3390/nu17193145)
Supplement: Supplementary file 1 [file nutrients-17-03145-s001.zip]

Archive with 1 entries (1 files):
- nutrients-3856384-supplementary.pdf
